# Supplementary material for: Forage Carbohydrate Profiles and Endocrine Morphometric Interactions in Traditionally Managed Horses from Romania
Source: Life (Basel). 2025 Nov 6;15(11):1721. doi: 10.3390/life15111721 (PMC12653405; doi:10.3390/life15111721)
Supplement: Supplementary file 1 [file life-15-01721-s001.zip]

Archive with 1 entries (1 files):
- life-3960868-supplementary.pdf
